# Supplementary material for: Visual acuity measured with luminance-modulated and contrast-modulated noise letter stimuli in young adults and adults above 50 years old
Source: F1000Res. 2016 Aug 12;5:1961. [Version 1] doi: 10.12688/f1000research.9410.1 (PMC5289100; doi:10.12688/f1000research.9410.1)
Supplement: VA with LM and CM letters in older and younger adults — VA (logMAR) with LM and CM letters in older and younger adults under monocular and binocular viewing were measured. [file f1000research-5-10134-s0000.tgz]

Archive with 1 entries (1 files):
- f3b6ffcd-4131-4977-b630-a06fc817ea8c_Dataset1.csv
