# Supplementary material for: Visual acuity measured with luminance-modulated and contrast-modulated noise letter stimuli in young adults and adults above 50 years old
Source: F1000Res. 2016 Aug 12;5:1961. [Version 1] doi: 10.12688/f1000research.9410.1 (PMC5289100; doi:10.12688/f1000research.9410.1)
Supplement: VA with LM and CM letters in older and younger adults — VA (logMAR) with LM and CM letters in older and younger adults under monocular and binocular viewing were measured. [file f1000research-5-10134-s0000.tgz › f3b6ffcd-4131-4977-b630-a06fc817ea8c_Dataset1.csv]

VA with LM and CM letters in older and younger adults
VA (logMAR) with LM and CM letters in older and younger adults under monocular and binocular viewing were measured.
Older adults		(logMAR)					Young adults		(logMAR)
	LM			CM				LM			CM
	Mono	Bino		Mono	Bino			Mono	Bino		Mono	Bino
S1	-0.144951	-0.269649		0.430475	0.327193		S6	-0.219477	-0.335972		0.205674	0.168699
S2	-0.0304948	-0.0304948		0.431615	0.472121		S7	-0.219477	-0.2858		0.288726	0.147876
S3	-0.31982	-0.169305		0.387929	0.40612		S8	-0.0918242	-0.182502		0.410792	0.205674
S4	-0.0304948	-0.315149		0.451298	0.304878		S9	-0.0953558	-0.116179		0.475653	0.311042
S5	-0.0548494	0.0261632		0.490312	0.454829		S10	-0.2858	-0.2858		0.296929	0.147876
average	-0.116122	-0.15168692		0.4383258	0.3930282		average	-0.1823868	-0.2412506		0.3355548	0.1962334
