# Supplementary material for: Visual acuity measured with luminance-modulated and contrast-modulated noise letter stimuli in young adults and adults above 50 years old
Source: F1000Res. 2016 Aug 12;5:1961. [Version 1] doi: 10.12688/f1000research.9410.1 (PMC5289100; doi:10.12688/f1000research.9410.1)
Supplement: Binocular summation ratios with LM and CM letters in older and younger adults — Monocular VA (MAR) was divided by binocular VA (MAR) to obtain the binocular summation ratios for LM and CM letters in both participant groups. [file f1000research-5-10134-s0001.tgz]

Archive with 1 entries (1 files):
- 766a3251-b60c-42a8-83f5-5d33f1554c03_Dataset2.csv
