# Supplementary material for: Visual acuity measured with luminance-modulated and contrast-modulated noise letter stimuli in young adults and adults above 50 years old
Source: F1000Res. 2016 Aug 12;5:1961. [Version 1] doi: 10.12688/f1000research.9410.1 (PMC5289100; doi:10.12688/f1000research.9410.1)
Supplement: Binocular summation ratios with LM and CM letters in older and younger adults — Monocular VA (MAR) was divided by binocular VA (MAR) to obtain the binocular summation ratios for LM and CM letters in both participant groups. [file f1000research-5-10134-s0001.tgz › 766a3251-b60c-42a8-83f5-5d33f1554c03_Dataset2.csv]

Binocular summation ratios with LM and CM letters in older and younger adults
Monocular VA (MAR) was divided by binocular VA (MAR) to obtain the binocular summation ratios for LM and CM letters in both participant groups.
Binocular summation (MAR)
Older adults							Young adults
	LM	CM						LM	CM
S1	1.332594449	1.268475256					S6	1.307660484	1.088867411
S2	1	0.910948867					S7	1.164992153	1.383088595
S3	0.707106778	0.958978786					S8	1.232190341	1.60368106
S4	1.925990763	1.400941498					S9	1.04911525	1.460868081
S5	0.829826692	1.085133072					S10	1	1.409460794
average	1.159103736	1.124895496					average	1.150791645	1.389193188
