# Supplementary material for: Visual acuity measured with luminance-modulated and contrast-modulated noise letter stimuli in young adults and adults above 50 years old
Source: F1000Res. 2016 Aug 12;5:1961. [Version 1] doi: 10.12688/f1000research.9410.1 (PMC5289100; doi:10.12688/f1000research.9410.1)
Supplement: VA for both stimulus types with and without neutral density (ND) filter in younger adults — To investigate the factor of reduced retinal illumination in older adults, VA (logMAR) for LM and CM letters with ND filters under monocular and binocular viewing were measured in three of the younger participants. We compared the VA for both stimulus types with and without ND filters under monocular and binocular viewing. [file f1000research-5-10134-s0002.tgz › bb7795f3-b4ba-448d-9f41-f19cfe29845f_Dataset3.csv]

VA for both stimulus types with and without neutral density (ND) filter in younger adults
To investigate the factor of reduced retinal illumination in older adults, VA (logMAR) for LM and CM letters with ND filters under monocular and binocular viewing were measured in three of the younger participants. We compared the VA for both stimulus types with and without ND filters under monocular and binocular viewing.
WITH ND FILTER							WITHOUT ND FILTER
	LM			CM			LM			CM
	Mono	Bino		Mono	Bino		Mono	Bino		Mono	Bino
S7	-0.126016975	-0.210747		0.41352475	0.29379525		-0.219477	-0.2858		0.288726	0.147876
S9	0.0717154	-0.051032925		0.56991875	0.48633675		-0.0953558	-0.116179		0.475653	0.311042
S10	-0.153888	-0.18367025		0.31353875	0.29328525		-0.2858	-0.2858		0.296929	0.147876
average	-0.069396525	-0.148483392		0.432327417	0.35780575		-0.200210933	-0.229259667		0.353769333	0.202264667
